# Supplementary material for: A survey of handling and transportation of UK farmed deer
Source: Anim Welf. 2023 Mar 14;32:e30. doi: 10.1017/awf.2023.25 (PMC10936360; doi:10.1017/awf.2023.25)
Supplement: Supplementary file 1 [file awfsup.zip]

Archive with 2 entries (2 files):
- S0962728623000258sup001.pdf
- S0962728623000258sup002.pdf
